# Supplementary material for: How Does Urban Green Space Impact Residents’ Mental Health: A Literature Review of Mediators
Source: Int J Environ Res Public Health. 2021 Nov 9;18(22):11746. doi: 10.3390/ijerph182211746 (PMC8621109; doi:10.3390/ijerph182211746)
Supplement: Supplementary file 1 [file ijerph-18-11746-s001.zip]

Archive with 1 entries (1 files):
- ijerph-1453366-supplementary.pdf
